# Supplementary material for: A high-quality draft genome assembly of the Neotropical butterfly, Batesia hypochlora (Nymphalidae: Biblidinae)
Source: BMC Genomics. 2025 Dec 6;27:31. doi: 10.1186/s12864-025-12394-z (PMC12797539; doi:10.1186/s12864-025-12394-z)
Supplement: Supplementary file 2 — Supplementary Material 2. [file 12864_2025_12394_MOESM2_ESM.xlsx]

## Sheet: S1
#Table S1. A summary of the raw and trimmed sequence reads
Sequencing library	Before trimming		After trimming
	Number of reads	Mean length (bp)	Number of reads	Mean length (bp)
PacBio HiFi	2337639	11436	2337639	11436
(PE-2021-005-R)
PacBio Isoseq sequencing*	94796	1913	94789	1913
(PE-2021-005-R)
Illumina short-read pairs	63630289	2x151	30092528	151
(PE-2021-004-E)
* After conversion of the raw bam file to a clustered bam following Isoseq (Pacific Biosciences, 2019). After trimming, we used only high-quality isoform sequences with predicted accuracy ≥ 0.99

## Sheet: S2
#Table S2. The fraction of each nucleotide base in the Batesia hypochlora genome
Genome version	A	C	G	T	GC	GC_stdev
Version 0.1	0.3387	0.1612	0.1612	0.3389	0.3224	0.0984
Version 0.2	0.3387	0.1613	0.1613	0.3388	0.3225	0.0984
Version 0.3	0.3387	0.1612	0.1612	0.3388	0.3225	0.1038
Version 0.4	0.3389	0.1611	0.1611	0.339	0.3221	0.104
Version 1.0	0.3387	0.1612	0.1613	0.3388	0.3225	0.104

## Sheet: S3
#Table S3. Genome contiguity metrics for different versions of the Batesia hypochlora genome
Genome version	Total number of contigs	Total size of contigs (Mbp)	Main genome scaffold N50	Main genome scaffold L50 (Mbp)	Main genome scaffold N90	Main genome scaffold N90 (Mbp)	Max scaffold length (Mbp)	Number of scaffolds > 1 Mbp
Version 0.1	143	397.812	7	25.293	13	21.698	37.56	16
Version 0.2	143	397.124	7	25.148	13	21.698	37.552	16
Version 0.3	116	395.788	7	25.148	13	21.698	37.552	16
Version 0.4	115	395.788	7	25.148	13	21.698	37.552	16
Version 1.0	115	395.788	7	25.148	13	21.698	37.552	16

## Sheet: S4
#Table S4. Evaluation of the genome completeness using BUSCOs and Compleasm in different assembly versions, with 5286 genes on the database of lepidoptera_odb10.
Genome version	Complete and single copy (S)	Complete and duplicated (D)	Fragmented (F)	Missing (M)
Version 0.1	5209	13	9	55
Version 0.2	5210	12	9	55
Version 0.3	5211	11	9	55
Version 0.4	5211	11	9	55

## Sheet: S5
#Table S5. Mitochondrial annotation, with position and strand of each gene
Name	Start	End	Strand
trnF(gaa)	0	65	+
trnE(ttc)	63	128	-
trnS1(act)	135	196	-
trnN(gtt)	195	261	-
trnR(tcg)	261	325	-
trnA(tgc)	324	389	-
nad3	451	805	-
trnG(tcc)	805	871	-
cox3	873	1662	-
atp6	1661	2339	-
atp8	2332	2497	-
trnD(gtc)	2497	2567	-
trnK(ctt)	2566	2637	-
cox2	2634	3313	-
trnL2(taa)	3313	3380	-
cox1	3375	4911	-
trnY(gta)	4914	4982	+
trnC(gca)	4982	5043	+
trnW(tca)	5035	5104	-
nad2	5102	6107	-
trnQ(ttg)	6172	6241	+
trnI(gat)	6238	6302	-
trnM(cat)	6301	6369	-
rrnS	6739	7514	+
trnV(tac)	7514	7578	+
rrnL	7595	8926	+
trnL1(tag)	8905	8974	+
nad1	8993	9932	+
trnS2(tga)	9930	9995	-
cob	9997	11149	-
nad6	11155	11656	-
trnP(tgg)	11685	11750	+
trnT(tgt)	11750	11815	-
nad4l	11842	12130	+
nad4	12195	13521	+
nad5	13534	15251	+

## Sheet: S6
#Table S6. The proportion of each class of transposable elements (TEs) in the assembled genomes of Batesia hypochlora
TE class	Count	Sum (bp)	% of genome	% of total TE content	Mean of TE (bp)	Median of TE (bp)	SD of TE content
DNA Transposons	34047	11159060	2.82	8.29	327.75	147	399.63
Helitrons	88344	13978987	3.53	10.39	158.23	103	286.93
LINEs	241677	47851662	12.09	35.56	198	98	448.33
LTR Retrotransposons	4118	2041256	0.52	1.52	495.69	268.5	550.61
Low Complexity	33659	1655639	0.42	1.23	49.19	44	19.79
SINEs	49343	5598150	1.41	4.16	113.45	115	63.41
Simple Repeat	203837	9810535	2.48	7.29	48.13	40	189.45
Unknown	303093	42468850	10.73	31.56	140.12	94	229.89

## Sheet: S7
# Table S7. Scaffolds assigned to Lepidoptera in Blobtoolkit
Scaffold name	Startpop.	End pos.	No.reads	Cov.bases	Cov.	mean depth	mean base quality	mean map quality	covbases/endpos
ptg000016l_pilon	1	37552203	5600938	37360063	99	21	36	57	0.99
ptg000008l_pilon	1	35805782	5395195	35633649	100	21	36	57	1
ptg000002l_pilon	1	32796649	4885355	32637874	100	21	36	57	1
ptg000004l_pilon	1	31816167	4804136	31653116	99	21	36	57	0.99
ptg000010l_pilon	1	31363287	4755869	31226599	100	21	36	57	1
ptg000001l_pilon	1	25583902	3813523	25458185	100	21	36	56	1
ptg000013l_pilon	1	25147905	3793234	25016850	99	21	36	57	0.99
ptg000005l_pilon	1	24342458	3603578	24103343	99	20	36	56	0.99
ptg000009l_pilon	1	24265814	3656811	23996537	99	21	36	57	0.99
ptg000011l_pilon	1	23924625	3558731	23779974	99	20	36	55	0.99
ptg000012l_pilon	1	23375680	3406309	23223243	99	20	36	56	0.99
ptg000006l_pilon	1	23206980	3495268	23052861	99	21	36	57	0.99
ptg000017l_pilon	1	21697902	3209001	21538142	99	20	36	55	0.99
ptg000007l_pilon (sex_chromosome)	1	17192728	2558153	17071133	99	21	36	56	0.99
ptg000003l_pilon	1	13224576	1927396	13121698	99	20	36	55	0.99
ptg000019l_pilon	1	1304899	185319	1296142	99	20	36	45	0.99
ptg000021l_pilon	1	402653	116142	400793	100	39	36	1	1
ptg000044l_pilon	1	218288	67236	217616	100	41	36	1	1
ptg000024l_pilon	1	156008	52107	155498	100	44	36	1	1
ptg000022c_pilon	1	115528	49801	115389	100	61	36	1	1
ptg000037l_pilon	1	113214	39204	112407	99	48	36	0	0.99
ptg000069l_pilon	1	112360	9913	111529	99	12	36	0	0.99
ptg000074l_pilon	1	80672	24201	80422	100	40	36	0	1
ptg000035l_pilon	1	72852	21738	72577	100	40	36	1	1
ptg000049l_pilon	1	71798	22417	71267	99	44	36	0	0.99
ptg000046l_pilon	1	67682	81	6587	10	0	36	51	0.1
ptg000072l_pilon	1	48946	16312	48628	99	47	36	0	0.99
ptg000039l_pilon	1	42427	12774	41213	97	42	36	0	0.97
ptg000081l_pilon	1	41499	29	2270	5	0	36	50	0.05
ptg000038l_pilon	1	33021	10895	32710	99	46	36	0	0.99
ptg000071l_pilon	1	31773	102926	31772	100	436	36	0	1
ptg000142l_pilon	1	30738	2467	30281	99	11	36	0	0.99
ptg000057l_pilon	1	30477	95125	30476	100	419	36	0	1
ptg000122l_pilon	1	30356	2106	29125	96	9	36	28	0.96
ptg000015l_pilon	1	29513	93589	29510	100	426	36	0	1
ptg000095l_pilon	1	29389	92950	29389	100	425	36	0	1
ptg000033l_pilon	1	29371	95130	29368	100	436	36	0	1
ptg000143l_pilon	1	29008	11037	28969	100	54	36	-	1
ptg000089l_pilon	1	28978	93157	28861	100	432	36	0	1
ptg000023l_pilon	1	28707	10099	28642	100	50	36	0	1
ptg000082l_pilon	1	28497	86708	28482	100	407	36	0	1
ptg000025l_pilon	1	27917	90934	27912	100	437	36	1	1
ptg000120l_pilon	1	27696	10403	27683	100	53	36	0	1
ptg000034l_pilon	1	27602	88599	27602	100	432	36	0	1
ptg000030l_pilon	1	26246	84491	26246	100	433	36	0	1
ptg000123l_pilon	1	26120	6167	24887	95	32	36	0	0.95
ptg000059l_pilon	1	25933	86525	25933	100	450	36	0	1
ptg000062l_pilon	1	25683	84059	25680	100	440	36	0	1
ptg000040l_pilon	1	24787	8314	24739	100	47	36	0	1
ptg000107l_pilon	1	24227	79744	24226	100	438	36	1	1
ptg000100l_pilon	1	23749	72709	23749	100	409	36	0	1
ptg000102l_pilon	1	23628	78724	23628	100	448	36	0	1
ptg000127l_pilon	1	23341	76836	23341	100	443	36	0	1
ptg000125l_pilon	1	22750	67138	22749	100	393	36	0	1
ptg000066l_pilon	1	22354	73406	22353	100	442	36	-	1
ptg000080l_pilon	1	21748	67236	21747	100	415	36	0	1
ptg000042l_pilon	1	21437	6531	21389	100	41	36	0	1
ptg000085l_pilon	1	21193	113599	21191	100	728	36	12	1
ptg000029l_pilon	1	20268	65374	20263	100	433	36	-	1
ptg000112l_pilon	1	20013	5843	19774	99	39	36	0	0.99
ptg000134l_pilon	1	19719	6080	19636	100	42	36	0	1
ptg000117l_pilon	1	19563	63272	19561	100	435	36	-	1
ptg000047l_pilon	1	18690	60480	18690	100	435	36	0	1
ptg000020l_pilon	1	18451	59589	18451	100	434	36	0	1
ptg000053l_pilon	1	18009	58577	18009	100	438	36	-	1
ptg000124l_pilon	1	17899	52326	17899	100	387	36	1	1
ptg000119l_pilon	1	17664	56009	17664	100	426	36	-	1
ptg000141l_pilon	1	17411	1980	17217	99	16	36	18	0.99
ptg000096l_pilon	1	17144	56604	17143	100	444	36	-	1
ptg000087l_pilon	1	17025	55054	17025	100	434	36	0	1
ptg000050l_pilon	1	17015	52448	17015	100	413	36	-	1
ptg000103l_pilon	1	16881	55179	16880	100	439	36	-	1
ptg000073l_pilon	1	16866	54625	16863	100	436	36	0	1
ptg000068l_pilon	1	16583	52907	16583	100	428	36	0	1
ptg000058l_pilon	1	16474	53884	16474	100	440	36	0	1
ptg000076l_pilon	1	16284	53072	16284	100	438	36	-	1
ptg000048l_pilon	1	16202	51525	16202	100	428	36	-	1
ptg000110l_pilon	1	16183	51247	16182	100	426	36	0	1
ptg000056l_pilon	1	16157	51653	16156	100	430	36	-	1
ptg000108l_pilon	1	16153	52020	16153	100	433	36	-	1
ptg000075l_pilon	1	16131	52577	16131	100	439	36	0	1
ptg000041l_pilon	1	16052	52149	16052	100	437	36	0	1
ptg000113l_pilon	1	16047	51314	16047	100	429	36	-	1
ptg000099l_pilon	1	15994	51572	15994	100	433	36	-	1
ptg000031l_pilon	1	15880	51060	15853	100	432	36	-	1
ptg000086l_pilon	1	15874	51144	15874	100	433	36	0	1
ptg000116l_pilon	1	15840	51470	15840	100	437	36	-	1
ptg000106l_pilon	1	15839	51041	15839	100	433	36	-	1
ptg000121l_pilon	1	15828	51922	15827	100	442	36	-	1
ptg000018l_pilon	1	15772	50228	15759	100	428	36	0	1
ptg000051l_pilon	1	15762	51229	15762	100	437	36	-	1
ptg000079l_pilon	1	15704	50536	15704	100	433	36	-	1
ptg000067l_pilon	1	15686	51139	15686	100	439	36	0	1
ptg000105l_pilon	1	15675	51635	15675	100	444	36	-	1
ptg000115l_pilon	1	15668	50827	15664	100	437	36	0	1
ptg000094l_pilon	1	15546	50541	15535	100	438	36	-	1
ptg000065l_pilon	1	15520	51334	15520	100	446	36	-	1
ptg000055l_pilon	1	15509	51099	15508	100	444	36	-	1
ptg000138l_pilon	1	15497	50692	15496	100	440	36	-	1
ptg000090l_pilon	1	15483	49972	15483	100	434	36	-	1
ptg000064l_pilon	1	15420	49813	15418	100	434	36	0	1
ptg000083l_pilon	1	15413	4794	15391	100	42	36	0	1
ptg000063l_pilon	1	15400	49752	15400	100	435	36	-	1
ptg000131l_pilon	1	15379	50681	15379	100	443	36	-	1
ptg000135l_pilon	1	15336	50741	15336	100	446	36	-	1
ptg000140l_pilon	1	15289	49966	15289	100	439	36	0	1
ptg000128l_pilon	1	15287	49983	15286	100	440	36	-	1
ptg000136l_pilon	1	15284	49795	15284	100	438	36	-	1
ptg000132l_pilon	1	15276	49598	15276	100	436	36	-	1
ptg000139l_pilon	1	15272	49726	15272	100	439	36	-	1
ptg000137l_pilon	1	15269	50342	15267	100	443	36	-	1
ptg000109l_pilon	1	15268	50406	15268	100	445	36	-	1
ptg000028l_pilon	1	15258	50374	15258	100	444	36	-	1
ptg000111l_pilon	1	15256	50285	15252	100	444	36	-	1
ptg000130l_pilon	1	14464	1075	14272	99	10	36	1	0.99
ptg000129l_pilon	1	12666	40766	12666	100	431	36	0	1

## Sheet: S8
# Table S8. Coverage of scaffolds, which were assigned to Wolbachia in Blobtoolkit
Scaffold name	Startpop.	End pos.	No.reads	Cov.bases	Cov.	mean depth	mean base quality	mean map quality	covbases/endpos
ptg000098l_pilon	1	106829	145	11608	11	0	36	48	0.11
ptg000026l_pilon	1	105428	165	13049	12	0	36	40	0.12
ptg000101l_pilon	1	102430	111	9193	9	0	36	36	0.09
ptg000054l_pilon	1	89991	99	8287	9	0	36	58	0.09
ptg000091l_pilon	1	63525	18	2023	3	0	36	50	0.03
ptg000060l_pilon	1	60812	54	4831	8	0	36	52	0.08
ptg000084l_pilon	1	60011	90	7399	12	0	36	44	0.12
ptg000093l_pilon	1	51029	86	4667	9	0	36	54	0.09
ptg000052l_pilon	1	47578	57	5010	11	0	36	52	0.11
ptg000097l_pilon	1	45980	35	2874	6	0	36	46	0.06
ptg000104l_pilon	1	43393	33	3004	7	0	36	28	0.07
ptg000032l_pilon	1	42359	66	4667	11	0	36	45	0.11
ptg000126l_pilon	1	39856	26	2287	6	0	36	55	0.06
ptg000070l_pilon	1	38590	72	6294	16	0	36	54	0.16
ptg000061l_pilon	1	35561	30	2628	7	0	36	58	0.07
ptg000043l_pilon	1	35535	65	4718	13	0	36	46	0.13
ptg000027l_pilon	1	35505	54	4861	14	0	36	55	0.14
ptg000088l_pilon	1	32044	43	3060	10	0	36	31	0.1
ptg000114l_pilon	1	31076	25	1670	5	0	36	53	0.05
ptg000077l_pilon	1	30972	19	1660	5	0	36	57	0.05
ptg000014l_pilon	1	30731	52	4102	13	0	36	56	0.13
ptg000092l_pilon	1	29305	43	3916	13	0	36	51	0.13
ptg000118l_pilon	1	29264	13	1132	4	0	36	60	0.04
ptg000036l_pilon	1	22594	18	1581	7	0	36	50	0.07
ptg000078l_pilon	1	16330	51953	16330	100	428	36	0	1
ptg000045l_pilon	1	16074	51798	16073	100	434	36	-	1
ptg000133l_pilon	1	15798	19	1310	8	0	36	55	0.08
